# Supplementary material for: Dissimilar Friction Stir Welding of AA2519 and AA5182
Source: Materials (Basel). 2022 Dec 8;15(24):8776. doi: 10.3390/ma15248776 (PMC9786200; doi:10.3390/ma15248776)
Supplement: Supplementary file 1 [file materials-15-08776-s001.zip]

Archive with 1 entries (1 files):
- materials-2051551-supplementary.pdf
